# Supplementary material for: SLC6A3 (DAT1) as a Novel Candidate Biomarker Gene for Suicidal Behavior
Source: Genes (Basel). 2021 Jun 4;12(6):861. doi: 10.3390/genes12060861 (PMC8227035; doi:10.3390/genes12060861)
Supplement: Supplementary file 1 [file genes-12-00861-s001.zip]

Archive with 1 entries (1 files):
- genes-1209146-supplementary.xlsx
