# Supplementary material for: SLC6A3 (DAT1) as a Novel Candidate Biomarker Gene for Suicidal Behavior
Source: Genes (Basel). 2021 Jun 4;12(6):861. doi: 10.3390/genes12060861 (PMC8227035; doi:10.3390/genes12060861)
Supplement: Supplementary file 1 [file genes-12-00861-s001.zip › genes-1209146-supplementary.xlsx]

## Sheet: Suicide
№	Diagnosis (ICD-10, F)	Sex	Age, years	Beck scale	Hamilton scale	Situational anxiety	Personal anxiety	BDNF rs6264	SLC6A3 40 bp VNTR	SLC6A3 40 bp VNTR (long/short)	DRD2 rs1800497	DRD4Pr In/Del 120 bp.	DRD4E3 VNTR 48 bp.	DRD4E3 VNTR 48 bp. (long/short)	COMT rs4680	SERTPr VNTR 44 bp. + rs25531	SERTPr VNTR 44 bp. + rs25531 (high/low)	SERTPr VNTR 44 bp.	SERTPr rs25531	HTR1A rs6295	HTR2A rs6311	HTR1B rs6296
S1	41.2	f	37	NA	NA	NA	NA	CT	DA 9/10	ls	TC	LL	D4 4/4	ss	GA	La/Sa	high/low	ls	aa	CG	AG	GG
S2	25.2 41.2	f	39	NA	NA	NA	NA	CC	DA 10/10	ll	TC	LL	D4 3/4	ss	GA	La/Sa	high/low	ls	aa	GG	AG	GG
S3	32.11	f	46	24	20	62	60	CT	DA 10/10	ll	CC	LL	D4 4/4	ss	GG	Sa/Sa	low/low	ss	aa	GG	AA	CG
S4	07.01.	f	58	16	14	30	56	CC	DA 10/10	ll	CC	LS	D4 4/4	ss	GG	La/La	high/high	ll	aa	CC	AG	GG
S5	31.6	f	43	3	9	52	16	CC	DA 10/10	ll	TC	LS	D4 2/4	ss	AA	Lg/Sa	low/low	ls	ag	GG	AG	GG
S6	60.42	m	28	41	21	70	59	CT	DA 10/10	ll	CC	LS	D4 4/7	ls	GG	Lg/Sa	low/low	ls	ag	CG	GG	CG
S7	32.11	f	19	17	16	47	44	CC	DA 9/10	ls	CC	LL	D4 4/6	ss	GA	Lg/Sa	low/low	ls	ag	CC	GG	GG
S8	41.0 60.311	f	23	NA	NA	NA	NA	CC	DA 10/10	ll	TC	LL	D4 4/4	ss	AA	La/La	high/high	ll	aa	CG	GG	GG
S9	32.10 32.2	f	42	NA	NA	NA	NA	CT	DA 10/10	ll	TC	LL	D4 2/7	ls	AA	La/Sa	high/low	ls	aa	GG	AG	CG
S10	41.2	f	31	23	18	66	61	CC	DA 9/10	ls	CC	LL	D4 4/4	ss	GA	La/La	high/high	ll	aa	CG	GG	CG
S11	33.11 23.1	f	33	NA	NA	NA	NA	CC	DA 9/10	ls	CC	LL	D4 4/4	ss	GG	La/La	high/high	ll	aa	CG	GG	GG
S12	33.11	f	44	27	12	66	64	TT	DA 9/10	ls	CC	LL	D4 4/4	ss	AA	La/La	high/high	ll	aa	CG	GG	GG
S13	41.0	m	23	39	21	73	60	CC	DA 10/10	ll	TC	LL	D4 4/7	ls	GA	La/Sa	high/low	ls	aa	GG	GG	CC
S14	33.10	f	56	24	22	58	52	CC	DA 9/10	ls	CC	LL	D4 2/4	ss	AA	La/Sa	high/low	ls	aa	CG	GG	CG
S15	32.10	f	18	22	20	56	51	CC	DA 10/10	ll	TT	LL	D4 4/4	ss	GA	La/Sa	high/low	ls	aa	CC	AG	CC
S16	32.11	m	77	38	22	53	44	CC	DA 10/10	ll	TC	LL	D4 4/4	ss	GA	La/La	high/high	ll	aa	CG	AG	GG
S17	33.10	f	69	19	18	52	49	TT	DA 9/10	ls	TC	LS	D4 3/4	ss	GA	La/La	high/high	ll	aa	GG	AG	CC
S18	60.3	m	30	NA	NA	NA	NA	CT	DA 9/10	ls	CC	LS	D4 4/4	ss	GG	La/Sa	high/low	ls	aa	GG	AG	GG
S19	32.2	f	32	27	23	64	59	CC	DA 10/10	ll	CC	LL	D4 4/4	ss	GG	Sa/Sa	low/low	ss	aa	CG	AG	CG
S20	45.2	m	47	12	16	28	44	TT	DA 10/10	ll	TC	LL	D4 4/7	ls	GA	La/Lg	high/low	ll	ag	GG	GG	GG
S21	33.11	f	40	36	29	63	58	CC	DA 9/10	ls	CC	LS	D4 4/4	ss	GA	La/Sa	high/low	ls	aa	CC	AG	GG
S22	41.2	m	54	NA	NA	NA	NA	CC	DA 9/9	ss	TC	LS	D4 3/4	ss	GA	Sa/Sa	low/low	ss	aa	CC	AG	GG
S23	32.11	f	19	12	17	40	44	CC	DA 8/10	ls	TC	LL	D4 4/4	ss	GA	Sa/Sa	low/low	ss	aa	CC	AG	GG
S24	41.2	m	36	37	18	45	54	CC	DA 10/10	ll	CC	LS	D4 2/4	ss	GG	La/La	high/high	ll	aa	CG	GG	CG
S25	33.10 60.31	f	31	30	24	77	68	CC	DA 10/10	ll	CC	LL	D4 4/5	ss	GG	La/Sa	high/low	ls	aa	CG	GG	CG
S26	33.10	f	22	28	28	57	46	CC	DA 9/10	ls	CC	LL	D4 4/4	ss	GG	La/La	high/high	ll	aa	CG	GG	CG
S27	32.11	m	19	26	20	38	51	CC	DA 10/10	ll	CC	LL	D4 4/7	ls	AA	La/Sa	high/low	ls	aa	CC	GG	CG
S28	32.11	f	43	34	31	44	52	CC	DA 10/10	ll	CC	LL	D4 4/4	ss	GA	La/Sa	high/low	ls	aa	CG	AG	CG
S29	21.08.	f	23	41	30	53	57	CC	DA 9/10	ls	TT	LL	D4 3/4	ss	GA	La/La	high/high	ll	aa	CG	AA	CG
S30	32.11	f	39	50	26	74	66	CT	DA 10/10	ll	TC	LL	D4 4/7	ls	GG	La/Sa	high/low	ls	aa	GG	AG	GG
S31	41.2	m	51	39	18	49	52	CC	DA 10/10	ll	TC	LL	D4 4/4	ss	GA	Lx/Lg	high/low	ll	ag	CC	GG	CG
S32	31.03.	f	21	35	21	62	53	CC	DA 10/10	ll	CC	LL	D4 4/4	ss	GA	La/La	high/high	ll	aa	CG	AG	GG
S33	33.10	f	19	18	24	59	58	CC	DA 10/10	ll	CC	LL	D4 4/7	ls	GA	La/Sa	high/low	ls	aa	CG	GG	GG
S34	32.10	m	20	19	16	53	66	CC	DA 10/10	ll	TC	LL	D4 4/8	ls	GA	La/Sa	high/low	ls	aa	CG	AG	GG
S35	42.0	f	29	22	20	43	49	CC	DA 10/10	ll	TC	LL	D4 4/4	ss	GA	La/Sa	high/low	ls	aa	CG	AG	CG
S36	33.11	f	44	30	27	61	66	CC	DA 9/10	ls	CC	LS	D4 4/7	ls	GG	La/La	high/high	ll	aa	CG	AG	GG
S37	F28.8	f	35	22	18	47	56	CT	DA 10/10	ll	TC	LS	D4 4/7	ls	GA	Sa/Sa	low/low	ss	aa	CG	AA	GG
S38	33.11	f	32	38	21	52	72	CC	DA 9/10	ls	TC	LL	D4 4/4	ss	GG	La/Sa	high/low	ls	aa	CG	GG	GG
S39	61.0	f	20	33	22	63	66	TT	DA 9/9	ss	TC	LL	D4 4/7	ls	GA	La/Sa	high/low	ls	aa	GG	GG	GG
S40	41.2	m	33	21	10	37	62	CC	DA 9/10	ls	TC	LL	D4 4/4	ss	GG	La/Sa	high/low	ls	aa	CC	GG	GG
S41	43.22	f	30	19	7	43	54	CT	DA 9/10	ls	TC	LS	D4 2/4	ss	AA	La/Sa	high/low	ls	aa	GG	AG	CG
S42	33.11	f	38	50	31	72	63	CC	DA 9/10	ls	TC	LL	D4 4/4	ss	AA	La/Sa	high/low	ls	aa	CG	AG	CG
S43	F21.4	f	19	33	14	33	51	CT	DA 10/10	ll	CC	LS	D4 4/4	ss	AA	Sa/Sa	low/low	ss	aa	CC	GG	GG
S44	33.11	f	29	30	14	28	46	CT	DA 9/10	ls	CC	LL	D4 4/7	ls	AA	Sa/Sa	low/low	ss	aa	GG	GG	CG
S45	33.11	m	43	36	29	72	72	CT	DA 10/10	ll	CC	LL	D4 4/7	ls	GG	La/Sa	high/low	ls	aa	CG	GG	GG
S46	33.11	f	37	29	19	56	38	CT	DA 10/10	ll	TC	LS	D4 4/4	ss	GG	La/Lg	high/low	ll	ag	CG	AG	CG
S47	32.11	f	26	32	28	80	59	TT	DA 9/10	ls	TC	LL	D4 4/4	ss	AA	La/La	high/high	ll	aa	CG	AA	GG
S48	60.4	f	42	20	20	50	50	CC	DA 10/10	ll	CC	LL	D4 7/8	ll	AA	La/Sa	high/low	ls	aa	CG	GG	CG
S49	60.03	f	35	23	16	67	63	CC	DA 10/10	ll	TC	LL	D4 4/4	ss	GA	La/La	high/high	ll	aa	CG	AG	GG
S50	31.6	f	35	36	26	57	57	CC	DA 9/10	ls	CC	LL	D4 2/7	ls	AA	La/Sa	high/low	ls	aa	CC	AG	GG
S51	F21.3	f	21	24	19	63	47	CC	DA 10/10	ll	CC	SS	D4 2/2	ss	GG	La/La	high/high	ll	aa	CG	AA	CG
S52	32.11	f	39	37	21	25	25	CT	DA 10/10	ll	TT	LL	D4 4/4	ss	GA	Sa/Sa	low/low	ss	aa	CG	AG	CG
S53	41.0	f	34	25	16	53	52	CC	DA 9/10	ls	TC	LL	D4 4/4	ss	GA	La/Sa	high/low	ls	aa	CC	AG	CG
S54	F31.3	f	21	19	20	52	49	CT	DA 9/11	ls	CC	LL	D4 4/4	ss	GA	La/Sa	high/low	ls	aa	CG	AG	CC
S55	F22.0	f	43	21	26	61	43	CC	DA 10/10	ll	TC	LL	D4 4/7	ls	GA	La/Sa	high/low	ls	aa	CG	AG	CG
S56	33.11	m	19	22	19	61	64	CT	DA 10/10	ll	CC	LL	D4 2/4	ss	GA	La/La	high/high	ll	aa	CG	AG	GG
S57	33.11	f	23	18	19	54	51	CC	DA 9/10	ls	TC	LS	D4 4/4	ss	GA	La/La	high/high	ll	aa	CG	AG	CG
S58	F60.31	f	24	16	25	47	61	CC	DA 10/10	ll	TC	LL	D4 4/4	ss	GG	La/Sa	high/low	ls	aa	CG	GG	GG
S59	F60.4	f	32	32	19	61	69	CT	DA 10/10	ll	TT	LL	D4 3/4	ss	GA	La/La	high/high	ll	aa	CG	GG	GG
S60	F43.25.	f	20	27	19	57	60	CT	DA 10/10	ll	CC	LS	D4 3/5	ss	GG	La/Sa	high/low	ls	aa	CC	AG	GG
S61	F33.11	f	22	27	25	52	55	CT	DA 9/10	ls	TC	LL	D4 4/4	ss	GG	La/Sa	high/low	ls	aa	CG	GG	GG
S62	F32.11	m	21	31	19	68	56	CT	DA 10/10	ll	TC	LS	D4 4/4	ss	GG	La/La	high/high	ll	aa	CC	GG	CG
S63	F43.23	f	25	27	21	65	62	CT	DA 9/10	ls	TC	LL	D4 4/7	ls	GA	La/Lg	high/low	ll	ag	GG	AG	CG
S64	F33.11	f	37	30	28	48	67	CC	DA 9/10	ls	CC	LS	D4 4/4	ss	GG	La/La	high/high	ll	aa	CG	GG	GG
S65	F33.10	f	21	33	24	66	67	CT	DA 10/10	ll	TC	LL	D4 4/4	ss	GA	La/La	high/high	ll	aa	GG	AG	CG
S66	F60.1	f	20	45	21	61	67	CT	DA 9/9	ss	TC	LL	D4 4/4	ss	GA	La/Sa	high/low	ls	aa	GG	AG	GG
S67	F21.4	f	20	NA	NA	NA	NA	CC	DA 9/10	ls	TC	LL	D4 4/4	ss	GG	La/La	high/high	ll	aa	CG	AG	CG
S68	F41.2	f	28	28	26	59	55	CC	DA 9/10	ls	TC	LL	D4 4/7	ls	GG	La/La	high/high	ll	aa	CC	GG	GG
S69	F32.11	m	41	19	21	69	67	CC	DA 10/10	ll	TC	LL	D4 4/7	ls	GA	Sa/Sa	low/low	ss	aa	GG	AG	CG
S70	F32.10	f	24	NA	NA	NA	NA	CC	DA 10/10	ll	TC	LL	D4 4/4	ss	GG	La/La	high/high	ll	aa	CC	AA	GG
S71	F41.2	f	34	45	18	43	35	CC	DA 9/10	ls	TC	LL	D4 4/4	ss	GA	Sa/Sa	low/low	ss	aa	CG	AG	CG
S72	F41.2	f	30	17	22	48	61	CT	DA 10/11	ll	CC	LS	D4 3/3	ss	GA	Sa/Sa	low/low	ss	aa	CG	AG	GG
S73	F45.2	f	26	21	20	66	54	CT	DA 9/10	ls	CC	LL	D4 2/7	ls	GA	La/La	high/high	ll	aa	CG	AG	CG
S74	F32.10	m	22	17	27	66	49	CC	DA 9/10	ls	TC	LL	D4 4/4	ss	GA	La/Sa	high/low	ls	aa	CG	GG	GG
S75	F60.12	f	26	17	30	57	63	CC	DA 10/10	ll	TC	LL	D4 4/7	ls	GA	La/La	high/high	ll	aa	CG	AG	GG
S76	F41.2	f	40	21	19	55	45	TT	DA 9/10	ls	TC	LL	D4 4/7	ls	GA	La/Sa	high/low	ls	aa	CG	GG	GG
S77	F41.2	f	30	NA	NA	NA	NA	CT	DA 9/10	ls	CC	LS	D4 4/7	ls	GA	La/La	high/high	ll	aa	GG	GG	CG
S78	F40.01	m	28	31	16	36	48	CC	DA 9/10	ls	CC	LL	D4 2/4	ss	GA	La/Sa	high/low	ls	aa	CC	GG	GG
S79	F31.3	f	22	42	63	18	40	CC	DA 9/10	ls	CC	LL	D4 4/4	ss	AA	La/La	high/high	ll	aa	GG	GG	CG
S80	F60.0	f	21	18	14	57	52	CT	DA 9/10	ls	CC	LL	D4 4/8	ls	GA	La/La	high/high	ll	aa	CG	GG	GG
S81	F32.11	f	33	38	18	37	33	CC	DA 10/10	ll	CC	LL	D4 4/4	ss	GA	La/Sa	high/low	ls	aa	CC	GG	CG
S82	F41.2	f	21	28	17	75	65	CC	DA 9/10	ls	CC	LL	D4 2/4	ss	GA	La/Sa	high/low	ls	aa	GG	AA	GG
S83	F31.3	f	23	8	16	31	45	CC	DA 9/10	ls	CC	LL	D4 4/4	ss	GG	La/La	high/high	ll	aa	GG	GG	CG
S84	F31.3	f	35	40	35	59	55	CT	DA 10/10	ll	CC	LL	D4 3/4	ss	GG	La/Sa	high/low	ls	aa	CG	AG	GG
S85	F21	f	40	NA	NA	NA	NA	CC	DA 10/10	ll	TC	LL	D4 4/7	ls	GA	La/La	high/high	ll	aa	CC	AG	CG
S86	F31.3	f	23	24	19	51	54	CC	DA 9/10	ls	CC	SS	D4 2/4	ss	GA	La/La	high/high	ll	aa	GG	AA	GG
S87	F21.8	m	19	40	27	62	80	CC	DA 9/10	ls	CC	LS	D4 4/7	ls	AA	La/Sa	high/low	ls	aa	CC	AG	GG
S88	F32.11	f	33	40	26	37	54	CC	DA 9/9	ss	CC	LS	D4 2/4	ss	GG	La/Sa	high/low	ls	aa	GG	AA	GG
S89	F33.11	m	22	43	22	73	76	TT	DA 10/10	ll	TT	LL	D4 4/5	ss	GG	La/Sa	high/low	ls	aa	CG	GG	GG
S90	F32.11	f	31	53	28	66	69	CC	DA 10/10	ll	TC	LL	D4 4/7	ls	GA	La/Sa	high/low	ls	aa	CC	GG	GG
S91	F21.3	f	29	40	25	78	75	CT	DA 8/10	ls	CC	LL	D4 4/4	ss	GA	La/Lg	high/low	ll	ag	CC	AG	GG
S92	F32.11	f	32	26	21	58	49	CT	DA 9/10	ls	CC	LL	D4 4/7	ls	GA	La/Lg	high/low	ll	ag	GG	AG	GG
S93	F32.10	m	31	40	14	60	NA	CC	DA 10/10	ll	TC	LL	D4 4/7	ls	GG	La/Sa	high/low	ls	aa	CG	AA	GG
S94	F60.31	f	18	33	21	65	65	CC	DA 10/10	ll	CC	LL	D4 4/7	ls	GG	La/Sa	high/low	ls	aa	CG	GG	GG
S95	F31.6	f	23	27	24	47	57	CT	DA 10/10	ll	CC	LL	D4 4/4	ss	GA	La/La	high/high	ll	aa	CG	AG	GG
S96	F32.11	f	30	30	18	60	56	CC	DA 9/10	ls	TC	LS	D4 4/7	ls	GA	Lg/Sa	low/low	ls	ag	CG	AG	CG
S97	F32.10	f	31	37	30	38	71	CT	DA 10/10	ll	CC	LL	D4 4/4	ss	AA	La/Sa	high/low	ls	aa	GG	GG	CG
S98	F33.10	f	42	41	28	74	67	CT	DA 10/10	ll	TC	LL	D4 4/7	ls	AA	La/La	high/high	ll	aa	GG	GG	CG
S99	F31.3	f	40	35	24	72	63	CC	DA 9/10	ls	CC	LL	D4 4/7	ls	GA	La/La	high/high	ll	aa	CC	GG	GG
S100	F33.10	f	25	18	15	39	44	CC	DA 10/10	ll	TC	LS	D4 4/4	ss	GA	La/Sa	high/low	ls	aa	GG	GG	GG

## Sheet: Controls
№	Sex	Age, years	BDNF rs6264	SLC6A3 40 bp VNTR	SLC6A3 40 bp VNTR (long/short)	DRD2 rs1800497	DRD4Pr In/Del 120 bp.	DRD4E3 VNTR 48 bp.	DRD4E3 VNTR 48 bp. (long/short)	COMT rs4680	SERTPr VNTR 44 bp. + rs25531	SERTPr VNTR 44 bp. + rs25531 (high/low)	SERTPr VNTR 44 bp.	SERTPr rs25531	HTR1A rs6295	HTR2A rs6311	HTR1B rs6296
C1	f	60	CT	DA 10/10	ll	CC	LS	D4 4/7	ls	AA	Sa/Sa	low/low	ss	aa	CG	AG	CG
C2	f	58	CC	DA 10/10	ll	TC	LL	D4 4/4	ss	GA	Sa/Sa	low/low	ss	aa	CC	GG	GG
C3	f	75	CC	DA 9/10	ls	TC	LS	D4 3/4	ss	GG	La/La	high/high	ll	aa	GG	GG	GG
C4	f	73	CC	DA 10/10	ll	TC	LS	D4 4/4	ss	AA	La/Sa	high/low	ls	aa	CC	AG	CC
C5	f	67	CC	DA 10/10	ll	CC	SS	D4 3/4	ss	AA	La/La	high/high	ll	aa	CG	GG	CG
C6	f	83	CC	DA 10/10	ll	TC	LL	D4 4/7	ls	AA	Lg/Sa	low/low	ls	ag	CG	GG	GG
C7	f	69	CC	DA 10/10	ll	CC	LL	D4 4/4	ss	GA	La/La	high/high	ll	aa	CG	AG	CG
C8	f	71	CC	DA 10/10	ll	CC	LL	D4 4/4	ss	AA	La/Sa	high/low	ls	aa	GG	GG	CC
C9	f	70	CC	DA 9/10	ls	CC	LL	D4 4/4	ss	GG	La/Sa	high/low	ls	aa	CC	GG	GG
C10	m	68	CC	DA 10/10	ll	CC	LL	D4 4/4	ss	GA	La/La	high/high	ll	aa	GG	AG	GG
C11	f	75	CC	DA 9/10	ls	CC	LL	D4 4/4	ss	GG	La/La	high/high	ll	aa	CG	GG	CG
C12	m	70	CC	DA 10/10	ll	TC	LL	D4 4/4	ss	GA	La/Sa	high/low	ls	aa	GG	GG	GG
C13	m	70	CC	DA 10/10	ll	TC	LL	D4 2/4	ss	GA	La/Lg	high/low	ll	ag	CC	GG	GG
C14	m	72	CT	DA 10/10	ll	TC	LL	D4 4/4	ss	AA	Lg/Sa	low/low	ls	ag	GG	AG	GG
C15	m	66	CC	DA 10/10	ll	CC	LL	D4 4/4	ss	AA	La/La	high/high	ll	aa	CG	GG	GG
C16	f	72	CC	DA 9/9	ss	CC	LL	D4 4/6	ss	GA	La/La	high/high	ll	aa	CG	AG	CC
C17	m	54	CC	DA 10/10	ll	CC	LL	D4 4/4	ss	AA	La/Sa	high/low	ls	aa	CG	GG	CC
C18	m	73	CT	DA 10/10	ll	TC	LL	D4 2/7	ls	GA	La/La	high/high	ll	aa	GG	GG	GG
C19	f	66	CC	DA 9/10	ls	CC	LS	D4 4/4	ss	GA	La/La	high/high	ll	aa	CG	AG	GG
C20	f	75	CC	DA 10/10	ll	TC	LS	D4 4/4	ss	GA	La/Lg	high/low	ll	ag	CG	GG	CG
C21	f	64	CT	DA 10/10	ll	CC	LL	D4 4/7	ls	GA	La/Sa	high/low	ls	aa	CG	AG	CG
C22	m	62	CT	DA 10/10	ll	CC	LL	D4 4/7	ls	AA	Sa/Sa	low/low	ss	aa	GG	GG	CC
C23	f	60	CC	DA 10/10	ll	CC	LS	D4 3/4	ss	GG	La/La	high/high	ll	aa	CG	AG	GG
C24	f	72	CC	DA 10/10	ll	TC	LS	D4 4/4	ss	GA	La/La	high/high	ll	aa	CG	AG	CG
C25	f	68	CT	DA 9/10	ls	T/T	LL	D4 4/4	ss	GA	La/Lg	high/low	ll	ag	CG	AA	CG
C26	f	70	CT	DA 10/10	ll	CC	LL	D4 4/4	ss	GA	Sa/Sa	low/low	ss	aa	GG	GG	CG
C27	m	58	TT	DA 10/10	ll	TC	LL	D4 4/7	ls	GA	Lg/Lg	low/low	ll	gg	CC	AG	CG
C28	f	64	CC	DA 10/10	ll	TC	LL	D4 4/7	ls	GA	La/Lg	high/low	ll	ag	GG	AG	GG
C29	f	64	CT	DA 9/10	ls	TC	LL	D4 4/4	ss	GG	La/Sa	high/low	ls	aa	CG	AG	CG
C30	m	78	CC	DA 10/10	ll	CC	LS	D4 4/4	ss	GA	La/Sa	high/low	ls	aa	CG	GG	CG
C31	m	83	CC	DA 10/10	ll	TC	LL	D4 4/7	ls	GA	La/La	high/high	ll	aa	CG	GG	CG
C32	m	77	CC	DA 10/10	ll	TC	LS	D4 4/4	ss	AA	La/La	high/high	ll	aa	CG	GG	GG
C33	f	66	CT	DA 10/10	ll	CC	LL	D4 4/7	ls	GA	La/Sa	high/low	ls	aa	CC	AA	CG
C34	f	78	CC	DA 9/10	ls	TC	LS	D4 4/7	ls	AA	La/Lg	high/low	ll	ag	CG	AG	CG
C35	m	68	CT	DA 10/10	ll	TC	SS	D4 4/7	ls	AA	Sa/Sa	low/low	ss	aa	CG	AA	GG
C36	m	69	CT	DA 9/10	ls	CC	LS	D4 4/4	ss	GA	Sa/Sa	low/low	ss	aa	GG	GG	GG
C37	m	70	CC	DA 9/10	ls	TC	SS	D4 4/4	ss	AA	Lg/Sa	low/low	ls	ag	CC	GG	CG
C38	m	73	CT	DA 9/10	ls	CC	LL	D4 2/3	ss	AA	La/Sa	high/low	ls	aa	CC	GG	GG
C39	f	73	CC	DA 9/10	ls	TC	LL	D4 4/7	ls	GA	La/Sa	high/low	ls	aa	CG	AG	GG
C40	f	69	CT	DA 10/10	ll	TC	LL	D4 4/4	ss	GA	Sa/Sa	low/low	ss	aa	CG	AG	GG
C41	f	61	CC	DA 10/10	ll	TC	LS	D4 4/4	ss	GA	La/La	high/high	ll	aa	CC	AG	GG
C42	m	74	CC	DA 9/10	ls	TC	LL	D4 5/9	ls	AA	La/Sa	high/low	ls	aa	CC	AG	CG
C43	m	75	CT	DA 10/10	ll	TC	LL	D4 4/4	ss	GG	La/Sa	high/low	ls	aa	CG	AA	GG
C44	m	73	CC	DA 9/10	ls	TC	LL	D4 7/7	ll	AA	Lg/Lg	low/low	ll	gg	CG	AA	GG
C45	m	73	CC	DA 10/10	ll	TC	LL	D4 4/7	ls	GA	Lg/Sa	low/low	ls	ag	CG	GG	CG
C46	m	70	CC	DA 9/9	ss	TC	LL	D4 2/4	ss	GA	La/Sa	high/low	ls	aa	CG	AA	CG
C47	f	71	CT	DA 9/9	ss	T/T	LS	D4 2/4	ss	AA	La/La	high/high	ll	aa	CG	AG	GG
C48	m	67	CC	DA 10/10	ll	TC	LS	D4 4/4	ss	AA	La/La	high/high	ll	aa	CC	AA	CG
C49	m	73	CC	DA 10/10	ll	TC	LS	D4 4/4	ss	GA	La/La	high/high	ll	aa	CG	AG	GG
C50	f	60	CC	DA 10/10	ll	T/T	LL	D4 2/4	ss	GA	La/La	high/high	ll	aa	CC	AA	CC
C51	f	75	CC	DA 10/10	ll	TC	LL	D4 6/7	ls	AA	La/Sa	high/low	ls	aa	CG	GG	GG
C52	m	73	CC	DA 10/10	ll	TC	LS	D4 2/4	ss	AA	Lg/Lg	low/low	ll	gg	CG	AA	GG
C53	m	72	CC	DA 10/10	ll	T/T	LL	D4 4/4	ss	GA	Lg/Sa	low/low	ls	ag	CG	AG	CG
C54	m	74	CC	DA 9/10	ls	TC	LL	D4 4/4	ss	AA	La/Sa	high/low	ls	aa	CC	AA	CG
C55	f	68	CC	DA 10/10	ll	TC	LS	D4 2/4	ss	AA	La/La	high/high	ll	aa	CG	GG	GG
C56	f	67	CC	DA 10/10	ll	TC	LL	D4 4/4	ss	GA	La/La	high/high	ll	aa	CG	GG	GG
C57	m	68	CT	DA 9/10	ls	CC	LL	D4 4/4	ss	AA	La/Sa	high/low	ls	aa	CG	GG	CG
C58	f	78	CC	DA 10/10	ll	TC	LL	D4 7/7	ll	GG	La/La	high/high	ll	aa	GG	AG	GG
C59	f	61	CC	DA 10/10	ll	CC	LS	D4 4/5	ss	GG	La/Lg	high/low	ll	ag	CG	AG	GG
C60	f	63	CC	DA 10/10	ll	CC	LL	D4 4/7	ls	GG	La/Sa	high/low	ls	aa	GG	GG	GG
C61	f	63	CC	DA 10/10	ll	CC	LL	D4 4/4	ss	GA	La/Sa	high/low	ls	aa	GG	GG	GG
C62	f	71	CT	DA 9/10	ls	TC	LL	D4 4/4	ss	AA	La/La	high/high	ll	aa	GG	GG	CG
C63	m	78	CC	DA 9/10	ls	TC	LL	D4 4/7	ls	GG	Sa/Sa	low/low	ss	aa	CG	GG	GG
C64	f	72	CT	DA 10/10	ll	CC	SS	D4 4/4	ss	GG	La/La	high/high	ll	aa	CG	AG	GG
C65	f	63	CC	DA 10/10	ll	CC	LL	D4 4/7	ls	GG	La/Sa	high/low	ls	aa	CC	GG	CG
C66	f	41	CC	DA 10/10	ll	CC	LL	D4 4/4	ss	AA	La/La	high/high	ll	aa	CG	AG	CG
C67	f	54	CT	DA 10/10	ll	CC	LS	D4 4/7	ls	GA	La/La	high/high	ll	aa	CC	GG	CC
C68	f	55	CC	DA 10/10	ll	CC	LL	D4 4/4	ss	GA	La/Lg	high/low	ll	ag	CG	GG	GG
C69	f	58	CT	DA 10/10	ll	CC	LL	D4 4/7	ls	GG	La/La	high/high	ll	aa	GG	AA	GG
C70	f	49	CC	DA 10/10	ll	TC	LS	D4 4/4	ss	GA	Sa/Sa	low/low	ss	aa	CC	AG	CC
C71	f	51	CC	DA 10/10	ll	CC	LS	D4 4/4	ss	GA	Sa/Sa	low/low	ss	aa	GG	GG	GG
C72	f	61	CT	DA 10/10	ll	CC	LL	D4 4/4	ss	AA	La/Lg	high/low	ll	ag	CC	AG	CG
C73	f	51	CT	DA 9/10	ls	TC	LL	D4 2/4	ss	GA	Lg/Sa	low/low	ls	ag	CC	GG	CC
C74	f	52	CC	DA 9/10	ls	CC	LL	D4 4/4	ss	AA	La/La	high/high	ll	aa	CG	AA	CG
C75	f	63	CC	DA 10/10	ll	CC	LL	D4 4/4	ss	GA	La/Sa	high/low	ls	aa	GG	GG	GG
C76	m	63	CC	DA 9/10	ls	CC	LL	D4 4/4	ss	GA	La/Sa	high/low	ls	aa	CC	AG	CG
C77	f	54	CT	DA 10/10	ll	CC	LL	D4 4/4	ss	GA	La/La	high/high	ll	aa	CG	GG	CC
C78	f	61	CC	DA 10/10	ll	CC	SS	D4 4/7	ls	GA	La/La	high/high	ll	aa	CG	AG	GG
C79	f	53	CC	DA 9/10	ls	TC	LL	D4 4/4	ss	GA	Sa/Sa	low/low	ss	aa	CG	GG	CG
C80	f	64	CC	DA 9/10	ls	CC	LL	D4 4/7	ls	GG	Sa/Sa	low/low	ss	aa	GG	GG	CG
C81	f	45	CC	DA 10/10	ll	CC	LL	D4 4/4	ss	AA	La/Lg	high/low	ll	ag	CC	AG	CG
C82	f	53	TT	DA 10/10	ll	TC	LL	D4 4/4	ss	AA	La/Sa	high/low	ls	aa	CC	AA	CG
C83	f	67	CC	DA 10/10	ll	CC	LS	D4 4/4	ss	GA	La/Lg	high/low	ll	ag	CG	AG	CG
C84	f	63	CC	DA 10/10	ll	CC	LL	D4 4/7	ls	GG	La/Sa	high/low	ls	aa	CC	GG	GG
C85	f	46	CC	DA 10/10	ll	CC	LL	D4 3/4	ss	GA	Sa/Sa	low/low	ss	aa	CC	AG	CG
C86	f	46	CC	DA 10/10	ll	TC	LL	D4 2/4	ss	AA	Sa/Sa	low/low	ss	aa	CG	GG	CG
C87	f	51	CC	DA 9/10	ls	CC	LS	D4 4/7	ls	AA	La/La	high/high	ll	aa	CG	AG	GG
C88	f	46	TT	DA 10/10	ll	CC	LL	D4 4/5	ss	GA	Sa/Sa	low/low	ss	aa	CG	AG	CG
C89	m	46	CC	DA 10/10	ll	T/T	LL	D4 2/4	ss	GG	Sa/Sa	low/low	ss	aa	CC	AG	CG
C90	m	47	CT	DA 10/10	ll	CC	LL	D4 4/4	ss	GG	La/La	high/high	ll	aa	GG	GG	CG
C91	f	47	CC	DA 10/10	ll	CC	LL	D4 4/5	ss	AA	La/Lg	high/low	ll	ag	CG	AA	GG
C92	f	48	CC	DA 10/10	ll	CC	LS	D4 4/4	ss	GA	La/Lg	high/low	ll	ag	CG	AG	CG
C93	m	48	CC	DA 10/10	ll	CC	LL	D4 4/4	ss	AA	Lg/Sa	low/low	ls	ag	CG	GG	CG
C94	f	61	CC	DA 9/10	ls	CC	LL	D4 3/4	ss	GA	La/La	high/high	ll	aa	GG	AA	CG
C95	f	76	CT	DA 9/10	ls	CC	LL	D4 4/4	ss	GG	La/La	high/high	ll	aa	GG	GG	GG
C96	f	62	CC	DA 9/10	ls	CC	LL	D4 4/7	ls	GA	La/Sa	high/low	ls	aa	CG	AG	GG
C97	m	54	TT	DA 10/11	ll	TC	LL	D4 4/4	ss	GG	Sa/Sa	low/low	ss	aa	CC	AA	CG
C98	f	68	CC	DA 10/11	ll	CC	LL	D4 4/7	ls	GA	La/Sa	high/low	ls	aa	CG	AG	GG
C99	f	58	CT	DA 9/10	ls	TC	LL	D4 4/4	ss	GA	La/La	high/high	ll	aa	CG	GG	CG
C100	m	60	CC	DA 8/10	ls	CC	LL	D4 4/4	ss	AA	La/Sa	high/low	ls	aa	CG	AA	GG
C101	m	79	CC	DA 9/10	ls	CC	LL	D4 4/4	ss	GA	La/Sa	high/low	ls	aa	CG	GG	GG
C102	m	57	CC	DA 9/10	ls	CC	LS	D4 4/4	ss	AA	La/Lg	high/low	ll	ag	GG	AG	CG
C103	f	51	CT	DA 10/10	ll	CC	LS	D4 2/4	ss	AA	La/Sa	high/low	ls	aa	CG	GG	CG
C104	f	58	CT	DA 10/10	ll	CC	LS	D4 2/4	ss	GG	La/Sa	high/low	ls	aa	CG	GG	CC
C105	f	60	CC	DA 9/10	ls	TC	LL	D4 4/4	ss	AA	La/Sa	high/low	ls	aa	GG	AG	GG
C106	m	55	CC	DA 10/10	ll	CC	LL	D4 4/8	ls	AA	La/La	high/high	ll	aa	CG	AA	GG
C107	f	62	CC	DA 10/10	ll	TC	LL	D4 4/4	ss	GA	La/La	high/high	ll	aa	CC	GG	CG
C108	f	59	CC	DA 10/10	ll	CC	LS	D4 2/4	ss	GA	La/Sa	high/low	ls	aa	CG	AG	CG
C109	m	53	CC	DA 10/10	ll	CC	LL	D4 4/7	ls	AA	Sa/Sa	low/low	ss	aa	CG	AG	GG
C110	f	57	CT	DA 10/10	ll	TC	LL	D4 7/10	ll	GG	La/Lg	high/low	ll	ag	CG	AG	GG
C111	f	59	CC	DA 6/6	ss	CC	LL	D4 4/4	ss	GG	Sa/Sa	low/low	ss	aa	CG	AA	GG
C112	f	63	CC	DA 10/10	ll	CC	LS	D4 4/4	ss	GG	Lg/Sa	low/low	ls	ag	CG	AG	GG
C113	f	51	CC	DA 10/10	ll	TC	LL	D4 4/4	ss	GG	La/Lg	high/low	ll	ag	CG	AG	CG
C114	f	58	TT	DA 10/10	ll	TC	LL	D4 5/7	ls	GA	Sa/Sa	low/low	ss	aa	CC	AG	GG
C115	f	62	CC	DA 9/10	ls	CC	LL	D4 4/4	ss	AA	La/La	high/high	ll	aa	CG	AG	GG
C116	f	59	CC	DA 10/10	ll	CC	LL	D4 4/4	ss	GG	Sa/Sa	low/low	ss	aa	CG	AG	GG
C117	m	55	CC	DA 9/10	ls	TC	LL	D4 4/4	ss	GA	La/La	high/high	ll	aa	CC	AA	CG
C118	f	52	CC	DA 10/10	ll	CC	LL	D4 4/4	ss	GA	Sa/Sa	low/low	ss	aa	CC	AA	CG
C119	f	62	CC	DA 10/10	ll	TC	LL	D4 4/4	ss	GA	La/La	high/high	ll	aa	CC	GG	CG
C120	f	62	CT	DA 10/10	ll	TC	LS	D4 4/8	ls	AA	La/Sa	high/low	ls	aa	CG	AA	GG
C121	m	62	CC	DA 10/10	ll	TC	LL	D4 4/7	ls	GA	La/Sa	high/low	ls	aa	CG	GG	CG
C122	f	51	CT	DA 10/10	ll	CC	LS	D4 4/4	ss	GG	La/Sa	high/low	ls	aa	CG	AG	CG
C123	f	50	CC	DA 10/10	ll	CC	LL	D4 2/4	ss	GG	Sa/Sa	low/low	ss	aa	GG	AG	CG
C124	f	53	CC	DA 9/10	ls	CC	LL	D4 3/7	ls	GG	La/Sa	high/low	ls	aa	GG	AG	GG
C125	f	62	CC	DA 10/10	ll	CC	LL	D4 4/4	ss	GA	La/Sa	high/low	ls	aa	CG	AA	GG
C126	m	75	CC	DA 10/10	ll	TC	LL	D4 7/7	ll	GA	La/La	high/high	ll	aa	CG	AA	CG
C127	f	55	CT	DA 10/10	ll	TC	LL	D4 3/4	ss	GG	La/Sa	high/low	ls	aa	CG	AG	CC
C128	m	58	CC	DA 10/10	ll	CC	LL	D4 4/7	ls	GG	La/Sa	high/low	ls	aa	CG	AG	GG
C129	f	63	CC	DA 10/10	ll	CC	LS	D4 2/6	ss	GA	Sa/Sa	low/low	ss	aa	CC	AG	CG
C130	f	63	CC	DA 10/10	ll	TC	LL	D4 4/4	ss	GG	La/Sa	high/low	ls	aa	CC	GG	CG
C131	f	59	CC	DA 10/10	ll	CC	LS	D4 4/4	ss	GA	La/La	high/high	ll	aa	CG	AG	GG
C132	f	50	CT	DA 9/10	ls	CC	LL	D4 4/7	ls	GA	La/Sa	high/low	ls	aa	CG	GG	CG
C133	f	51	CC	DA 10/10	ll	CC	LS	D4 4/7	ls	GG	La/La	high/high	ll	aa	CC	AG	GG
C134	m	51	CC	DA 10/10	ll	CC	LL	D4 2/4	ss	GA	La/Lg	high/low	ll	ag	GG	AG	GG
C135	f	57	CC	DA 10/10	ll	CC	LL	D4 4/6	ss	GA	La/Sa	high/low	ls	aa	CG	GG	GG
C136	m	54	CC	DA 9/10	ls	CC	LL	D4 4/4	ss	AA	La/Sa	high/low	ls	aa	CG	GG	CG
C137	m	61	CT	DA 9/10	ls	CC	LL	D4 4/4	ss	GA	La/Sa	high/low	ls	aa	GG	GG	GG
C138	m	65	CC	DA 10/10	ll	CC	LL	D4 4/4	ss	GA	Sa/Sa	low/low	ss	aa	GG	GG	CG
C139	m	85	CC	DA 10/10	ll	TC	LL	D4 2/4	ss	AA	La/La	high/high	ll	aa	CC	AA	GG
C140	f	54	CC	DA 10/10	ll	CC	LL	D4 4/4	ss	GG	La/Sa	high/low	ls	aa	CG	AG	GG
C144	m	66	CC	DA 10/10	ll	CC	LL	D4 3/7	ls	GA	Sa/Sa	low/low	ss	aa	CC	AG	GG
C145	f	54	CC	DA 10/10	ll	CC	LL	D4 4/7	ls	AA	La/Sa	high/low	ls	aa	GG	AG	CG
C146	f	54	CC	DA 10/10	ll	CC	LL	D4 2/4	ss	GG	La/La	high/high	ll	aa	CC	AG	CG
C153	m	47	CT	DA 10/10	ll	TC	LL	D4 4/4	ss	GA	La/La	high/high	ll	aa	CC	AG	GG
C154	m	63	CC	DA 10/10	ll	CC	LL	D4 4/4	ss	GA	Sa/Sa	high/low	ss	aa	CG	GG	GG
C155	m	46	CC	DA 9/10	ls	CC	LL	D4 4/7	ls	GA	La/Sa	high/low	ls	aa	GG	AG	CG
C156	m	48	CT	DA 10/10	ll	TC	LL	D4 4/4	ss	GA	Lg/Sa	low/low	ls	ag	CG	AG	CG
C157	m	56	CT	DA 10/10	ll	TC	LL	D4 4/4	ss	GA	La/La	high/high	ll	aa	CG	AG	GG
C158	m	51	CT	DA 10/11	ll	CC	LL	D4 4/4	ss	GA	Sa/Sa	low/low	ss	aa	CG	GG	CG
C159	m	57	CT	DA 9/10	ls	CC	LS	D4 4/4	ss	GA	La/La	high/high	ll	aa	CC	AG	GG
C160	m	75	CC	DA 9/10	ls	TC	LL	D4 5/7	ls	GG	La/Sa	high/low	ls	aa	CG	GG	CG
C161	m	52	CT	DA 10/10	ll	CC	LL	D4 2/4	ss	GA	Sa/Sa	low/low	ss	aa	CG	AG	GG
C162	m	57	CT	DA 10/10	ll	TC	LS	D4 3/4	ss	AA	La/Sa	high/low	ls	aa	CG	AG	GG
C163	m	61	CC	DA 9/10	ls	CC	LS	D4 4/4	ss	GA	La/La	high/high	ll	aa	CG	GG	GG
